# Supplementary material for: A Colorimetric Method for the Rapid Estimation of the Total Cannabinoid Content in Cannabis Samples
Source: Molecules. 2023 Jan 30;28(3):1303. doi: 10.3390/molecules28031303 (PMC9921926; doi:10.3390/molecules28031303)
Supplement: Supplementary file 1 [file molecules-28-01303-s001.zip]

Archive with 1 entries (1 files):
- molecules-2117971-supplementary.pdf
